# Supplementary material for: Regulation of lung progenitor plasticity and repair by fatty acid oxidation
Source: JCI Insight. 2025 Feb 10;10(3):e165837. doi: 10.1172/jci.insight.165837 (PMC11948574; doi:10.1172/jci.insight.165837)
Supplement: Supporting data values [file jciinsight-10-165837-s076.xlsx]

## Sheet: Figure 1D
Healthy Older	IPF			Healthy Old										IPF
24.1997	6.60453		CPT1A	0.130578	0.10984	0.117875	0.122597	0.134975	0.071158	0.087665	0.086355	0.072881	0.085215	0.03303	0.039383	0.033007	0.045132	0.052045	0.041382	0.01612	0.039392	0.056063	0
23.3131	4.87355		ACADL	0.156214	0.149461	0.198314	0.184575	0.19313	0.142586	0.198142	0.188698	0.163848	0.195176	0.071819	0.048796	0.038508	0.07736	0.044948	0.031036	0.048359	0.023383	0.025483	0
24.582	3.82282		ACADM	0.127695	0.146083	0.165362	0.148292	0.159943	0.078916	0.124448	0.119499	0.07999	0.134023	0.191179	0.118596	0.05823	0.145204	0.16917	0.046555	0.01612	0.045096	0.082413	0
20.0756	4.17132		ACAA2	0.205848	0.203745	0.183588	0.193005	0.171937	0.103854	0.113158	0.139321	0.122758	0.118529	0.153217	0.092787	0.073385	0.074792	0.10409	0.046555	0.064479	0.104376	0.12232	0
21.4066	4.44074		ACADS	0.016762	0.029738	0.020062	0.029634	0.018335	0.0151	0.033283	0.024498	0.025575	0.022769	0.013492	0.021004	0.033007	0.015472	0.030754	0.015518	0	0.010021	0.020387	0.028881
17.8354	1.96481		ACADVL	0.31204	0.315809	0.303832	0.297296	0.322122	0.16018	0.231553	0.213196	0.200649	0.237472	0.21409	0.177251	0.120612	0.189052	0.168188	0.108628	0.161197	0.192803	0.160595	0.115525
20.8554	0.431727		CPT2	0.057764	0.062377	0.055341	0.049482	0.049935	0.042148	0.06769	0.059328	0.050659	0.066099	0.042162	0.026256	0.027506	0.030944	0.047314	0.031036	0.01612	0.027701	0.050967	0.028881
19.6487	8.59035
16.5021	1.9387
18.6633	0.269997

## Sheet: Figure 1E
Healthy Young	Healthy Old	IPF
18	11	9
21	10	2
17	8	5
	14	4

## Sheet: SF 1B
Healthy	IPF
0	60.6061
0	80
5.26316	71.4286
0	62.5

## Sheet: SF 1E
	Young			Old
14CO2	3.36	1.96	3.51	0.26	0.43	0.47
14C-ASM	2.28	2.14	1.48	0.07	0.08	0.1

## Sheet: Figure 2A
	Expansion 10			Dif 3			Dif 5
LAMP3	0.964	0.98	1.058	0.226	0.231	0.315	0.23	0.239	0.278
AQP5	1.05	1.024	0.93	1.99	2.205	2.067	2.19	2.132	2.074

## Sheet: Figure 2B
	DMSO EXPANSION 10							ETOMOXIR EXPANSION 10
SFPC	0.919299	1.08187	1.00547					0.157942	0.146188	0.142043
AQP5	1.04425	1.20133	0.797141					1.92707	1.65486	1.776
SCGB1A1	1	1	1					13.7133	17.3274	12.3607
SCBG3A2	1	1	1					359.642	915.309	753.908
KRT5	1.0539	1.20146	0.789751					0.612361	0.572848	0.487115

## Sheet: Figure 2C
DMSO D2	ETOMOXIR D2	ETOMOXIR D5
1.00399	2.04326	16.1704
1.05811	2.24735	17.8624
0.941324	1.97743	15.0979

## Sheet: Figure 2E
DMSO D2	ETOMOXIR D2	ETOMOXIR D5
1.03901	0.819765	2.15078
0.978541	0.775641	1.98371
0.98356	0.808323	2.18186

## Sheet: Figure 3A
Cpt1a-flox			Cpt1a Spc-KO
14.986	138.229	112.544	43.2383	38.7424	52.1094
33.2946	128.217	106.12	40.316	31.3623	45.023
32.3466	120.645	106.641	36.7204	28.4989	31.6158
89.2076	147.409	113.922	52.7727	55.0657	45.7105
79.2305	136.999	111.853	55.3706	47.2492	59.5159
40.4495	96.8024	74.145	46.171	36.7824	42.984
38.3039	92.0335	73.661	42.5032	30.9044	49.3976
137.641	317.149	229.387	82.1117	93.1589	120.687
141.899	302.042	209.194	83.0107	90.0447	119.567
38.7731	77.9677	74.733	39.1598	26.3582	57.2472
38.2642	82.0419	75.2319	48.1951	22.5474	73.9667

## Sheet: Figure 3B
Cpt1a-flox			Cpt1a Spc-KO
190.69	186.879	378.899	217.199	149.571	246.31
185.173	215.142	381.118	211.605	164.465	260.553
192.09	214.6	352.753	250.195	144.856	253.159
211.335	210.579	414.896	273.333	160.903	261.823
201.053	236.286	373.796	264.922	156.907	244.816
131.019	58.4493	347.753	163.032	145.5	211.142
130.75	124.741	338.45	158.158	143.698	190.641
489.331	428.058	687.932	266.985	216.697	404.415
518.95	499.967	694.414	300.419	218.466	407.182
127.545	139.126	363.226	170.466	139.012	175.397
112.892	116.061	385.308	140.554	137.463	174.575

[truncated: 30 more sheets: Figure 3C, Figure 3D, Figure 3F, Figure 3H, SF 3A, SF 3B, SF 3C, SF 3D, SF 3E, SF 4D, SF 4E, SF 4G, Figure 5G, Figure 7B, Figure 7D, Figure 7E, Figure 7F, Figure 7G, SF 6A, SF 6B …]
